# Supplementary material for: The prolactin receptor scaffolds Janus kinase 2 via co-structure formation with phosphoinositide-4,5-bisphosphate
Source: eLife. 2023 May 26;12:e84645. doi: 10.7554/eLife.84645 (PMC10260020; doi:10.7554/eLife.84645)
Supplement: Figure 5—source data 1. [file elife-84645-fig5-data1.zip]

Archive with 14 entries (14 files):
- Dataanalysis EXP9.xlsx
- __MACOSX/._Dataanalysis EXP9.xlsx
- EXP9 1n 26.5.19 AP b-actin 0.4sec.Tif
- __MACOSX/._EXP9 1n 26.5.19 AP b-actin 0.4sec.Tif
- EXP9 1n 26.5.19 AP p150 4 sec.Tif
- __MACOSX/._EXP9 1n 26.5.19 AP p150 4 sec.Tif
- EXP9 1n 26.5.19 AP PRLR 2sec.Tif
- __MACOSX/._EXP9 1n 26.5.19 AP PRLR 2sec.Tif
- EXP9 1n 26.5.19 AP pSTAT5 30sec.Tif
- __MACOSX/._EXP9 1n 26.5.19 AP pSTAT5 30sec.Tif
- EXP9 1n 26.5.19 AP STAT5 4sec.Tif
- __MACOSX/._EXP9 1n 26.5.19 AP STAT5 4sec.Tif
- Fig 5C source data identification_2022-11-22.tif
- __MACOSX/._Fig 5C source data identification_2022-11-22.tif
