# Supplementary material for: The prolactin receptor scaffolds Janus kinase 2 via co-structure formation with phosphoinositide-4,5-bisphosphate
Source: eLife. 2023 May 26;12:e84645. doi: 10.7554/eLife.84645 (PMC10260020; doi:10.7554/eLife.84645)
Supplement: Figure 5—source data 2. [file elife-84645-fig5-data2.zip]

Archive with 14 entries (14 files):
- Dataanalysis EXP12.xlsx
- __MACOSX/._Dataanalysis EXP12.xlsx
- EXP12 1n 9.7.19 b-actin 0.4 sec.Tif
- __MACOSX/._EXP12 1n 9.7.19 b-actin 0.4 sec.Tif
- EXP12 1n 9.7.19 p150 5s .Tif
- __MACOSX/._EXP12 1n 9.7.19 p150 5s .Tif
- EXP12 1n 9.7.19 PRLR 1secTif.Tif
- __MACOSX/._EXP12 1n 9.7.19 PRLR 1secTif.Tif
- EXP12 1n 9.7.19 pSTAT5 20sec .Tif
- __MACOSX/._EXP12 1n 9.7.19 pSTAT5 20sec .Tif
- EXP12 1n 9.7.19 STAT5 3 sec .Tif
- __MACOSX/._EXP12 1n 9.7.19 STAT5 3 sec .Tif
- Fig 5D source data identification_2022-11-22.tif
- __MACOSX/._Fig 5D source data identification_2022-11-22.tif
