# Supplementary material for: The prolactin receptor scaffolds Janus kinase 2 via co-structure formation with phosphoinositide-4,5-bisphosphate
Source: eLife. 2023 May 26;12:e84645. doi: 10.7554/eLife.84645 (PMC10260020; doi:10.7554/eLife.84645)
Supplement: Figure 5—source data 3. [file elife-84645-fig5-data3.zip]

Archive with 12 entries (12 files):
- 3GAG merge.jpg
- __MACOSX/._3GAG merge.jpg
- K4E merge.jpg
- __MACOSX/._K4E merge.jpg
- K4G merge.jpg
- __MACOSX/._K4G merge.jpg
- Linescans.xlsx
- __MACOSX/._Linescans.xlsx
- Phi4G merge.jpg
- __MACOSX/._Phi4G merge.jpg
- WT merge w. scalebar.jpg
- __MACOSX/._WT merge w. scalebar.jpg
