# Supplementary material for: The prolactin receptor scaffolds Janus kinase 2 via co-structure formation with phosphoinositide-4,5-bisphosphate
Source: eLife. 2023 May 26;12:e84645. doi: 10.7554/eLife.84645 (PMC10260020; doi:10.7554/eLife.84645)
Supplement: Figure 5—source data 3. [file elife-84645-fig5-data3.zip › Linescans.xlsx]

## Sheet: WT
	rød	grøn												Rød	Grøn
1	0	1										1		1	0	0										1	0	0	0									1	1	0	0
2	0	1										2		1	0	0										2	0	0	0									2	1	0	0								1
3	0	1										3		1	0	0										3	0	0	0									3	1	0	0								2
4	0	1										4		1	0	0										4	0	0	0									4	1	0	0								3
5	0	0										5		1	0	0										5	0	0	0									5	1	0	0								4
6	0	0										6		1	0	0										6	0	0	0									6	1	0	0								5
7	0	0										7		1	0	0										7	0	0	0									7	1	0	0								6
8	0	0										8		1	0	0										8	0	0	0									8	1	0	0								7
9	0	1										9		1	0	0										9	0	0	0									9	1	0	0								8
10	0	0										10		1	0	0										10	0	0	0									10	1	0	0								9
11	0	1										11		1	0	0										11	0	0	0									11	1	0	0								10
12	0	1										12		1	0	0										12	0	0	0									12	1	0	0								11
13	0	0										13		1	0	0										13	0	0	0									13	2	0	0								12
14	0	0										14		1	0	0										14	0	0	0									14	2	0	0								13
15	0	1										15		1	0	0										15	0	0	0									15	2	0	0								14
16	0	1										16		1	0	0										16	0	0	0									16	3	0	0								15
17	0	1										17		1	0	0										17	0	0	0									17	4	0	0								16
18	0	1										18		1	0	0										18	0	0	0									18	5	7	0								17
19	0	1										19		1	0	0										19	0	0	0									19	5	7	0								18
20	0	1										20		2	0	0										20	0	0	0									20	8	7	0								19
21	0	1										21		4	3	0										21	0	0	0									21	15	14	0								20
22	0	1										22		5	3	0										22	0	0	0									22	20	14	0		Membran	158.857					21
23	1	1										23		8	3	0										23	0	0	0									23	29	21	0		Celle	119.818					22
24	1	2										24		23	15	0										24	0	0	0									24	57	36	0								23
25	1	2										25		36	19	0										25	0	0	0									25	104	51	0		Membran/celle	1.32582					24
26	3	3										26		91	38	0		Membran	141.222							26	0	0	0									26	104	51	0								25
27	5	4										27		133	49	0		Celle	137							27	0	0	0									27	160	80	0								26
28	9	6		Membran:	89							28		160	57	0										28	0	0	0									28	193	102	0								27
29	13	10		Celle:	50.3636							29		189	57	0		Membran/celle:	1.03082							29	0	0	0									29	190	102	0								28
30	18	14										30		185	49	0										30	0	0	0									30	187	95	0								29
31	28	24		Membran/celle:	1.76715							31		178	53	0										31	0	0	0									31	154	73	0								30
32	43	38										32		155	38	0										32	0	0	0		Membran	156.667						32	124	51	0								31
33	75	62										33		144	34	0										33	0	0	0		Celle	134.043						33	124	51	0								32
34	111	91										34		111	30	0										34	0	0	0									34	115	43	0								33
35	128	92										35		97	26	0										35	0	0	0		Membran/celle	1.16878						35	123	36	0								34
36	128	73										36		92	26	0										36	0	0	0									36	124	36	0								35
37	130	55										37		91	22	0										37	0	0	0									37	134	36	0								36
38	125	44										38		110	19	0										38	0	10	0									38	127	36	0								37
39	104	39										39		119	19	0										39	12	10	0									39	113	29	0								38
40	87	35										40		135	19	0										40	49	20	0									40	113	29	0								39
41	68	34										41		153	22	0										41	99	40	0									41	114	36	0								40
42	49	31										42		151	22	0										42	141	71	0									42	118	36	0								41
43	41	28										43		154	22	0										43	173	61	0									43	113	36	0								42
44	39	26										44		157	22	0										44	223	51	0																				43
45	41	23										45		157	22	0										45	255	40	0																				44
46	51	23										46		161	26	0										46	255	40	0																				45
47	60	23										47		172	30	0										47	255	30	0																				46
48	62	23										48		172	30	0										48	248	30	0																				47
49	62	22										49		166	34	0										49	251	30	0																				48
50	62	22										50		161	34	0										50	255	30	0																				49
51	62	22										51		161	30	0										51	255	30	0																				50
52	72	23										52		158	34	0										52	255	30	0																				51
53	64	20										53		132	30	0										53	255	20	0																				52
54	58	18										54		125	30	0										54	229	20	0																				53
55	49	16										55		108	30	0										55	179	20	0
56	41	16										56		108	30	0										56	128	20	0
57	34	15										57														57	93	20	0
58	30	15										58														58	70	20	0
59	26	16										59														59	59	20	0
60	26	16										60														60	50	20	0
61	24	18										61														61	44	20	0
																										62	38	20	0
																										63	30	20	0
																										64	26	20	0
																										65	26	20	0
																										66	27	20	0
																										67	26	20	0
																										68	29	10	0
																										69	33	20	0
																										70	41	20	0
																										71	58	20	0
																										72	81	30	0
																										73	105	30	0
																										74	119	40	0
																										75	122	51	0
																										76	101	61	0
																										77	56	51	0
																										78	13	30	0
																										79	0	10	0
																										80	0	10	0
																										81	0	0	0
																										82	0	0	0
																										83	0	0	0
																										84	0	0	0
																										85	0	0	0
																										86	0	0	0
																											0	0	0
																											0	0	0
																											0	0	0
																											0	0	0
																											0	0	0
																											0	0	0
																											0	0	0
																											0	0	0
																											0	0	0
																											0	0	0
																											0	0	0
																											0	0	0
																											0	0	0
																											0	0	0
																											0	0	0
																											0	0	0
																											0	0	0
																											0	0	0
																											0	0	0
																											0	0	0
																											0	0	0
																											0	0	0
																											0	0	0
																											0	0	0
																											0	0	0
																											0	0	0
																											0	0	0
																											0	0	0
																											0	0	0
																											0	0	0
																											0	0	0
																											0	0	0
																											0	0	0
																											0	0	0
																											0	0	0
																											0	0	0
																											0	0	0
																											0	0	0
																											0	0	0
																											0	0	0
																											0	0	0
																											0	0	0
																											0	0	0
																											0	0	0
																											0	0	0
																											0	0	0
																											0	0	0
																											0	0	0
																											0	0	0
																											0	0	0
																											0	0	0
[truncated: 15 more columns]

## Sheet: K4G
1	0	0	0									1	0	0	1								1	0	0	0								1	0	1	1
2	0	0	0									2	0	0	1								2	0	0	0		1843+44+45						2	0	1	1									1	0	1	0
3	0	0	0		1843+4445							3	0	0	1		1843+44+45						3	0	0	0								3	0	1	1									2	0	2	1
4	0	0	0									4	0	0	1								4	0	0	0								4	0	1	0									3	0	3	0
5	0	0	0									5	0	0	1								5	0	0	0								5	0	0	0									4	0	5	0
6	0	0	0									6	0	0	1								6	0	0	0								6	0	0	1									5	0	3	0
7	0	0	0									7	0	0	1								7	0	0	0								7	0	1	1									6	0	2	0
8	0	0	0									8	0	0	1								8	0	0	0								8	0	0	0									7	0	3	0
9	0	0	0									9	0	0	1								9	0	0	0								9	0	0	0									8	0	3	0
10	0	0	0									10	0	0	1								10	0	0	0								10	0	1	0									9	0	2	0
11	0	0	0									11	0	0	1								11	0	0	0								11	0	0	0									10	0	1	0
12	0	0	0									12	0	0	1								12	0	0	0								12	0	0	0									11	0	1	0
13	0	0	0									13	0	0	1								13	0	0	0								13	0	0	0									12	0	1	0
14	0	0	0									14	0	0	1								14	0	0	0								14	0	0	0									13	0	0	0
15	0	0	0									15	0	0	1								15	0	0	0								15	0	0	0									14	0	0	0
16	0	0	0									16	0	0	1								16	0	0	0								16	0	0	0									15	0	0	0
17	0	0	0									17	0	0	1								17	0	0	0								17	0	0	0									16	0	0	0
18	0	0	0									18	0	0	1								18	0	0	0								18	0	0	0									17	0	0	1
19	0	0	0									19	0	0	1								19	0	0	0								19	0	0	0									18	0	0	1
20	0	0	0									20	0	1	0								20	0	0	0								20	0	0	0									19	0	0	1
21	0	0	0									21	1	1	1		M	128.143					21	0	0	0								21	0	1	0		Membran	67.4444						20	0	0	1
22	0	0	0		Membran	38.25						22	1	1	1		C	107.471					22	0	0	0		Membran	168					22	0	0	0		Celle	105.6						21	0	0	1
23	0	0	0		Celle	24.6154						23	1	1	1								23	1	0	0		Celle	161.591					23	0	0	0									22	0	0	1
24	0	0	0									24	1	1	1		M/C	1.19235					24	1	0	0								24	0	0	0		M/C	0.638678						23	0	1	1
25	0	0	0		M7C	1.55391						25	1	1	1								25	1	0	0								25	0	0	1									24	1	1	1
26	0	0	0									26	1	2	2								26	0	0	0		M/C	1.03966					26	0	0	0									25	2	2	1
27	0	0	0									27	1	2	2								27	0	0	0								27	0	0	1									26	5	7	1
28	0	0	0									28	1	2	2								28	0	0	0								28	1	1	1									27	17	25	1
29	0	0	0									29	1	4	2								29	1	0	0								29	2	1	1									28	28	41	1
30	0	0	0									30	2	4	3								30	1	0	0								30	3	2	1									29	36	40	1
31	0	0	0									31	2	5	2								31	1	0	0								31	5	3	1									30	63	31	2
32	0	0	0									32	2	5	2								32	1	0	0								32	5	3	1									31	90	30	2
33	0	0	0									33	3	5	2								33	1	0	0								33	5	3	1									32	105	29	3
34	0	0	0									34	3	7	2								34	1	0	0								34	4	3	1									33	114	24	3
35	0	0	0									35	3	7	2								35	1	0	0								35	7	5	1									34	98	21	3
36	0	0	0									36	4	7	2								36	0	0	0								36	10	6	1									35	88	20	4
37	0	0	0									37	6	8	2								37	1	0	0								37	19	9	1									36	85	18	4
38	0	0	0									38	7	11	2								38	1	0	0								38	33	19	0									37	96	17	4
39	0	0	0									39	7	11	2								39	1	0	0								39	49	35	1									38	116	17	4
40	0	0	0									40	11	15	2								40	1	0	0								40	63	43	1									39	157	17	4
41	0	0	0									41	22	24	2								41	1	0	0								41	79	47	1
42	1	1	0									42	22	24	2								42	1	0	0								42	97	48	1
43	3	2	0									43	45	43	1								43	1	0	0								43	102	46	1
44	5	4	0									44	94	57	1								44	2	0	0								44	92	35	2
45	10	7	0									45	94	57	1								45	2	0	0								45	73	31	2
46	25	22	0									46	163	43	2								46	2	0	0								46	60	28	3
47	31	32	0									47	227	32	1								47	4	1	0								47	62	28	5
48	43	38	1									48	252	25	2								48	8	2	0								48	86	27	5
49	49	32	1									49	252	25	2								49	8	2	0								49	102	24	4
50	49	32	1									50	235	24	1								50	21	5	0								50	140	25	4
51	45	21	1									51	214	22	2								51	52	11	0								51	170	24	4
52	37	19	1									52	214	22	2								52	52	11	0								52	183	24	3
53	27	15	1									53	177	24	2								53	115	33	0								53	180	22	3
54	23	14	1									54	129	24	2								54	195	60	0								54	156	20	3
55	21	12	1									55	129	24	2								55	195	60	0								55	124	17	4
56	20	11	1									56	97	22	2								56	231	52	0								56	113	17	5
57	19	11	1									57	72	18	2								57	194	38	0								57	104	16	5
58	19	12	2									58	58	16	3								58	147	29	0								58	94	17	8
59	18	14	2									59	58	16	3								59	147	29	0								59	80	16	11
60	22	11	2									60	49	14	4								60	120	26	0								60	67	17	14
61	26	11	2									61	48	14	5								61	106	26	0								61	62	18	14
62	29	8	1									62	48	14	5								62	106	26	0								62	62	18	14
63	32	11	1									63	60	14	4								63	115	24	0
64	30	11	2									64	73	14	3								64	130	22	0
65	30	14	2									65	81	14	3								65	168	22	1
66	31	14	3									66	81	14	3								66	168	22	1
67	31	15	5									67	89	12	2								67	194	21	1
68	35	16	9									68	97	14	2								68	212	19	1
69	40	18	10									69	97	14	2								69	212	19	1
70	38	25	10									70	107	12	2								70	212	18	1
71	38	25	10									71	100	11	2								71	187	18	1
72	32	25	8									72	100	11	2								72	187	18	1
73	35	26	4									73	89	11	3								73	162	18	1
74	40	31	2									74	88	9	4								74	152	18	1
75	37	25	0									75	102	9	5								75	151	21	1
76	25	18	0									76	102	9	5								76	151	21	1
77	20	14	0									77	113	9	6								77	149	22	1
78	9	5	0									78	111	9	5								78	150	22	1
79	5	2	0									79	111	9	5								79	150	22	1
80	2	1	0									80	95	11	5								80	163	24	1
81	1	1	0									81	89	11	4								81	165	26	1
82	1	0	0									82	89	11	4								82	165	26	1
83	1	0	0
84	1	0	0
85	0	0	0
86	0	0	0
87	0	0	0
88	0	0	0
89	0	0	0
90	0	0	0
91	0	0	0
92	0	0	0
93	0	0	0
94	0	0	0
95	0	0	0
96	0	0	0
97	0	0	0
98	0	0	0
99	0	0	0
100	0	0	0
101	0	0	0
102	0	0	0
103	0	0	0
104	0	0	0
105	0	0	0
106	0	0	0
107	0	0	0
108	0	0	0
109	0	0	0
110	0	0	0
111	0	0	0
112	0	0	0
113	0	0	0
114	0	0	0
115	0	0	0
116	0	0	0
117	0	0	0
118	0	0	0
119	0	0	0

## Sheet: K4E
	1	0	0	1								1	1	1	3								1	1	1	2								1	1	0	1								1	1	0	0
	2	0	0	1								2	1	1	3								2	1	1	2								2	1	0	1								2	1	0	0
	3	0	1	1								3	1	1	3								3	1	1	2								3	1	0	1								3	1	0	0
	4	0	1	1								4	1	1	3								4	1	1	2								4	1	2	0								4	1	0	0
	5	0	0	1								5	1	1	3								5	1	1	2								5	1	0	1								5	0	0	0
	6	0	0	1								6	1	1	3								6	1	1	2								6	1	2	1								6	1	0	0
	7	0	0	1								7	1	1	3								7	1	1	2								7	1	0	1								7	1	0	0
	8	0	1	1								8	0	1	4								8	1	1	2								8	1	0	0								8	1	2	0
	9	0	1	1								9	0	1	3								9	1	1	2								9	1	0	1								9	1	0	1
	10	0	1	1								10	1	1	3								10	1	1	2								10	1	2	1								10	1	0	0
	11	0	1	1								11	1	1	3								11	1	1	2								11	1	2	1								11	1	0	1
	12	0	1	1								12	1	1	3								12	1	1	2								12	1	0	1								12	1	0	1
	13	1	1	1								13	0	1	3								13	1	1	2								13	1	2	1								13	1	0	1
	14	0	1	1								14	1	1	3								14	1	1	3								14	1	2	1								14	1	0	1
	15	0	1	1								15	0	1	3								15	2	1	3								15	1	0	1		62+63+64						15	1	0	1
	16	0	1	1		59+60+51						16	0	1	3		59+60+51						16	2	1	3		59+60+51						16	1	2	1								16	1	0	1
	17	0	1	1								17	1	1	3								17	2	1	3								17	1	2	1		MEMBRAN	75.1					17	1	0	1
	18	1	1	1								18	1	1	3	MEMBRAN	88.3						18	2	1	3		MEMBRAN	88.875					18	1	0	1		CELLE	78.8684					18	1	0	2
	19	1	1	1		MEMBRAN	68.875					19	1	1	3	CELLE	122.056						19	2	1	3		CELLE	204.444					19	1	2	1								19	1	0	2
	20	0	1	1		CELLE	151.462					20	1	1	3								20	3	1	3								20	1	2	1		M/C	0.952219					20	1	0	4
	21	1	1	1								21	1	1	3	M/C	0.723441						21	3	3	3		M/C	0.434715					21	1	2	0								21	1	0	3
	22	1	1	1		m/c	0.454736					22	1	1	3								22	5	3	3								22	1	2	1		USED AS EXAMPLE						22	1	0	4
	23	1	1	1								23	1	1	3								23	6	4	3								23	2	2	1								23	1	0	3
	24	1	1	1								24	1	3	3								24	7	8	3								24	3	4	1								24	1	0	3
	25	1	1	2								25	0	1	3								25	13	12	3								25	5	10	1								25	1	0	1
	26	1	1	1								26	1	1	3								26	22	20	3								26	10	20	1								26	1	0	1
	27	1	3	1								27	1	3	3								27	22	20	3								27	22	35	1								27	1	0	1
	28	1	3	1								28	1	1	3								28	45	40	4								28	41	51	1								28	1	0	0
	29	2	3	2								29	1	1	4								29	74	46	4								29	67	53	1								29	1	0	1
	30	3	6	2								30	1	1	3								30	103	41	4								30	91	45	1								30	1	2	0
	31	5	8	2								31	1	3	3								31	132	32	4								31	111	35	1								31	2	2	0
	32	10	14	2								32	1	3	3								32	153	24	4								32	124	28	1								32	2	2	1
	33	16	24	2								33	1	3	3								33	160	20	4								33	134	24	1								33	3	8	1
	34	28	38	2								34	1	3	3								34	154	17	4								34	146	20	1								34	5	10	1
	35	45	53	2								35	1	3	3								35	161	19	4								35	168	22	1								35	10	20	1
	36	66	64	2								36	1	3	3								36	177	16	3								36	173	20	2								36	16	28	1
	37	84	61	3								37	1	3	3								37	189	16	3								37	173	20	2								37	23	35	1
	38	99	46	3								38	1	3	3								38	177	16	3								38	160	18	2								38	41	35	1
	39	104	32	3								39	2	3	3								39	164	16	3								39	135	18	3								39	53	33	1
	40	109	25	4								40	2	4	3								40	164	14	3								40	118	16	4								40	77	22	1
	41	112	22	4								41	3	6	3								41	176	16	3								41	107	14	4								41	88	20	1
	42	117	19	4								42	5	11	3								42	204	17	4								42	100	16	4								42	102	18	1
	43	126	17	4								43	11	19	4								43	238	19	3								43	96	16	5								43	115	16	1
	44	142	16	4								44	22	30	4								44	255	19	4								44	85	20	6								44	117	16	1
	45	156	16	4								45	43	45	4								45	255	22	4								45	84	18	6								45	111	14	1
	46	169	16	4								46	82	66	5								46	255	25	4								46	81	18	6								46	101	14	1
	47	173	16	4								47	111	70	6								47	255	25	4								47	77	16	7								47	109	12	1
	48	180	16	4								48	118	61	9								48	234	27	4								48	72	16	7								48	111	14	1
	49	183	16	4								49	121	59	7								49	221	33	4								49	58	16	7								49	124	12	1
	50	171	17	4								50	109	46	10								50	203	38	4								50	55	16	6								50	131	12	1
	51	150	16	4								51	95	38	12								51	198	43	3								51	50	14	7								51	128	12	1
	52	156	20	6								52	89	33	14																			52	49	12	6								52	131	12	1
	53	134	19	8								53	93	28	11																			53	47	14	6								53	120	14	1
	54	123	20	8								54	107	27	10																			54	45	14	6								54	111	12	1
	55	120	20	8								55	126	25	9																			55	44	16	5								55	98	12	1
	56	117	20	7								56	147	24	6																			56	43	16	5								56	92	12	1
	57	113	24	5								57	175	25	6																			57	43	16	5								57	85	12	1
	58	116	27	4								58	205	25	5																			58	44	16	5								58	74	10	1
	59	124	28	4								59	215	25	6																			59	48	18	4								59	71	12	1
	60	139	30	3								60	171	20	6																			60	52	18	4								60	69	12	1
	61	148	37	3								61	159	19	5																			61	58	18	4								61	68	14	1
	62	197	40	3								62	158	19	6																			62	65	18	3								62	66	12	1
	63	177	41	2								63	141	19	5																			63	72	18	3								63	70	14	1
	64	132	38	2								64	130	19	5																			64	79	18	4								64	70	14	1
	65	82	33	2								65	109	20	5																			65	80	20	4								65	65	14	1
	66	41	22	2								66	89	20	4																			66	77	22	5								66	59	14	1
	67	16	12	2								67	77	22	5																			67	71	24	5								67	59	14	1
	68	7	6	2								68	75	22	6																			68	66	24	5								68	50	16	1
	69	3	3	2								69	77	22	6																			69	59	28	6								69	45	18	1
	70	2	3	2								70	69	22	7																			70	55	30	6								70	34	18	0
	71	2	1	2								71	65	22	7																			71	54	30	7								71	30	16	1
	72	1	1	2								72	68	22	7																			72	54	30	7								72	21	12	1
	73	1	1	2								73	67	24	7																														73	11	8	0
	74	1	1	2																																									74	9	6	0
		1	1	2																																									75	5	4	0
		1	1	2																																									76	5	4	0
		1	1	2																																									77	4	2	0
		1	1	2																																									78	2	2	1
		1	1	2																																									79	2	2	1
		1	1	2																																									80	1	0	0
		1	1	2																																									81	2	0	0
		1	1	3																																									82	2	2	0
		1	1	2																																									83	1	0	0
		1	1	2																																									84	1	0	0
		0	1	3																																									85	1	0	0
		1	1	3																																									86	1	0	0
		0	1	2																																									87	1	0	0
		0	1	2																																									88	1	0	0
		1	1	2																																									89	1	0	0
		0	1	3																																									90	1	0	0
		0	1	2																																									91	1	0	1
[truncated: 37 more columns]

## Sheet: Phi4G
	1	1	0	0									1	1	1	0								1		1	1	0								1	1	1	0								1	1	1
	2	1	0	0									2	1	1	0								2		1	1	0								2	1	1	0								2	1	1
	3	1	0	0									3	1	1	0								3		1	1	1								3	0	1	1								3	1	1
	4	1	0	0									4	1	1	0								4		1	1	1								4	1	1	0								4	1	1
	5	0	0	1									5	2	1	0								5		1	1	1								5	1	1	0								5	1	1
	6	0	0	1									6	3	1	0								6		1	1	1								6	1	1	0								6	1	1
	7	1	0	1									7	4	1	0								7		1	1	1								7	1	1	1								7	1	1
	8	1	0	2									8	5	1	0								8		1	1	1								8	1	1	1								8	1	1
	9	1	1	3									9	6	3	0								9		1	1	1								9	1	1	1								9	1	1
	10	2	1	6									10	9	3	1								10		1	2	2								10	1	1	0								10	2	2
	11	3	1	13									11	11	3	1								11		2	1	2								11	1	1	1								11	2	4
	12	4	1	20									12	15	4	1								12		2	2	2								12	1	1	1								12	2	7
	13	5	3	27									13	19	8	1								13		3	2	3								13	1	1	1								13	2	16
	14	12	4	21									14	28	9	1								14		3	2	3								14	1	2	1								14	2	14
	15	23	8	22		74+75+76							15	42	12	2		74+75+76						15		5	4	4		77+78+79						15	2	3	1		80+81+82						15	3	8
	16	47	16	19									16	61	17	2		membran	137.714					16		9	7	5								16	4	6	1								16	3	4
	17	92	30	14		membran	131.625						17	91	20	2		celle	83					17		13	10	8		membran	141.286					17	7	10	1		membran	94.8571					17	3	4
	18	141	51	8		celle	89.2						18	135	24	3								18		20	14	8		celle	126					18	19	19	1		celle	74.3333					18	3	3
	19	164	56	6									19	206	25	5		m/c	1.65921					19		44	24	9								19	19	19	1								19	5	3
	20	170	49	5		m/c	1.47562						20	226	20	7								20		65	30	9		membran/celle	1.12132					20	35	24	1								20	11	6
	21	163	41	3									21	203	17	10								21		121	52	8								21	94	39	2		m/c	1.27611					21	17	10
	22	151	33	3									22	167	16	11								22		154	68	5								22	125	50	2								22	27	13
	23	125	27	3									23	133	14	13								23		180	75	5								23	139	47	3								23	46	19
	24	113	24	3									24	106	14	15								24		211	69	4								24	133	36	3								24	94	43
	25	108	20	3									25	97	14	16								25		214	42	3								25	119	29	6								25	121	93
	26	103	16	3									26	80	14	15								26		214	42	3								26	108	29	6								26	117	110
	27	100	14	3									27	69	14	13								27		225	33	2								27	101	28	7								27	123	118
	28	93	14	2									28	63	16	13								28		228	29	2								28	88	25	8								28	126	98
	29	91	14	3									29	63	17	12								29		203	27	3								29	70	26	15								29	116	59
	30	84	17	2									30	63	16	10								30		167	26	4								30	67	23	16								30	109	50
	31	83	20	1									31	66	14	7								31		107	22	5								31	67	21	19								31	89	43
	32	82	20	2									32	66	12	5								32		90	19	7								32	65	21	16								32	88	44
	33	84	19	2									33	65	12	5								33		72	18	9								33	69	21	14								33	91	47
	34	89	19	1									34	65	12	6								34		70	18	10								34	69	21	13								34	108	61
	35	81	17	1									35	69	14	9								35		70	20	10								35	74	22	18								35	120	63
	36	76	17	2									36	74	16	12								36		76	26	9								36	74	22	18								36	149	67
	37	73	19	2									37	82	19	12								37		78	26	10								37	72	22	23								37	167	70
	38	78	19	2																				38												38	63	19	30								38	160	62
																								39												39	58	18	37								39	141	52
																								40												40	59	18	43								40	137	50
																								41												41	60	18	40								41	130	44
																								42												42	66	19	34								42	139	43
																								43												43	67	19	24
																								44												44	74	21	22
																																				45	72	20	14
																																				46	76	18	10
																																				47	77	17	8
																																				48	71	17	7
																																				49	72	17	7
																																				50	85	20	5
																																				51	96	22	4
																																				52	87	20	3
[truncated: 31 more columns]

## Sheet: 3GAG
	1		0	3	1								1	1	3	1								1	2	1	1								1	5	1	1								1	1	1	1
	2		0	3	1								2	1	3	1								2	2	1	0								2	7	1	1								2	1	1	1
	3		1	3	1								3	1	3	1								3	3	1	0								3	7	2	1								3	1	1	1
	4		0	3	1								4	0	4	1								4	3	1	0								4	4	1	1								4	1	1	1
	5		1	3	1								5	1	3	1								5	3	1	0								5	3	1	2								5	1	1	1
	6		0	3	1								6	1	4	1								6	2	1	0								6	2	1	4								6	1	1	0
	7		1	3	1								7	1	4	1								7	2	1	0								7	1	1	5								7	1	1	1
	8		0	3	1								8	1	4	1								8	1	1	0								8	1	1	6								8	1	1	1
	9		0	3	1								9	1	3	1								9	1	1	0								9	1	1	7								9	1	1	1
	10		1	3	1								10	1	4	1								10	1	0	1								10	1	1	5								10	1	1	1
	11		0	3	1								11	1	4	1								11	1	1	1								11	1	1	5								11	1	1	1
	12		0	3	1								12	1	5	1								12	1	1	1								12	1	1	4								12	2	1	1
	13		1	3	1								13	1	5	1								13	1	1	0								13	1	1	3								13	4	2	1
	14		1	3	1								14	3	8	1								14	1	1	0								14	1	0	2								14	6	3	1
	15		1	3	1								15	6	18	2		59+60+61						15	1	1	1		63+64+65						15	1	1	1		63+64+65						15	18	6	2
	16		1	3	1		59+60+61						16	10	30	2		membran	67.5					16	1	1	1		membran	68.2					16	1	1	1		membran	116.7					16	18	6	2
	17		1	3	1		membran	99.6667					17	17	51	3		celle	152.25					17	1	1	0		celle	33.7308					17	1	0	1		celle	50.1579					17	50	17	3
	18		1	3	1		celle	88					18	29	78	4								18	2	1	0								18	1	1	1								18	79	28	3
	19		1	3	1								19	52	129	6		m/c	0.44335					19	2	2	1		m/c	2.02189					19	2	1	1		m/C	2.32665					19	103	29	4
	20		1	3	1		m/c	1.13258					20	71	138	6								20	3	4	1								20	2	1	1								20	101	25	4
	21		1	3	1								21	82	117	7								21	6	6	0								21	3	1	1								21	94	20	4
	22		1	3	1								22	85	121	7								22	10	11	1								22	5	2	1								22	88	18	5
	23		1	3	1								23	95	87	7								23	17	18	2								23	10	4	1								23	90	18	5
	24		1	3	1								24	104	70	8								24	33	34	2								24	21	7	2								24	83	16	6
	25		1	3	1								25	130	61	9								25	60	61	3								25	41	11	2								25	83	15	6
	26		1	3	1								26	152	57	10								26	91	81	5								26	70	19	4								26	84	14	6
	27		1	3	1								27	181	57	12								27	104	77	5								27	103	27	5								27	87	13	6
	28		1	3	1								28	201	55	12								28	98	79	5								28	142	43	6								28	83	13	6
	29		1	3	1								29	219	44	15								29	87	74	5								29	177	55	8								29	69	11	4
	30		1	3	1								30	229	45	15								30	75	49	3								30	183	46	9								30	69	11	4
	31		1	3	1								31	215	44	16								31	63	27	3								31	165	31	8								31	52	10	3
	32		1	3	1								32	169	47	14								32	54	21	3								32	129	21	7								32	46	9	2
	33		1	3	1								33	132	44	13								33	42	19	2								33	90	17	6								33	40	9	2
	34		1	3	1								34	114	39	13								34	34	18	2								34	67	14	5								34	41	9	2
	35		1	3	1								35	116	39	12								35	31	16	2								35	55	12	4								35	43	9	2
	36		1	3	1								36	115	42	9								36	29	16	2								36	49	11	4								36	43	10	2
	37		1	3	1								37	130	43	9								37	29	15	2								37	43	10	3
	38		1	3	1								38	137	43	8								38	31	15	3								38	37	10	3
	39		1	3	1								39	107	42	6								39	33	16	4								39	34	9	4
	40		1	4	1								40	113	41	7								40	34	16	5								40	33	9	4
	41		1	3	1								41	126	38	8								41	37	15	6								41	34	10	5
	42		2	4	1								42	132	39	9								42	41	17	8								42	35	10	5
	43		5	7	1																			43	39	17	9								43	36	9	5
	44		16	14	2																			44	34	17	10								44	36	9	6
	45		30	22	2																			45	31	16	9								45	37	10	7
	46		42	30	2																			46	32	16	10								46	47	10	8
	47		68	48	3																			47	33	15	10								47	61	11	10
	48		80	62	5																			48	37	16	11								48	76	11	11
	49		112	69	7																			49	38	16	12								49	77	11	10
	50		114	61	6																			50	37	17	12								50	71	11	8
	51		146	54	7																			51	37	19	12								51	65	12	8
	52		158	50	7																			52	36	21	11								52	60	14	7
	53		146	48	7																			53	34	23	11
	54		117	45	6																			54	32	23	11
	55		99	40	5																			55	30	22	11
	56		84	37	5																			56	29	21	11
	57		70	39	4																			57	28	19	11
	58		76	40	4																			58	29	19	11
	59		81	36	5
	60		91	35	5
	61		85	32	5
	62		85	35	5
	63		92	36	5
	64		98	39	5
	65		114	38	6

## Sheet: Ark6
Statistik	WT	K4G	K4E	Phi4G	3GAG
AVG

## Sheet: 2n WT
	1000	1000	1000									1000	2000	1000									1000	1000	0.000										1000	1000	1000									1000	1000	1000
	1000	1000	0.000									1000	1000	1000									1000	1000	0.000										1000	1000	1000									1000	1000	1000
	1000	1000	0.000									1000	2000	1000									1000	1000	0.000										1000	1000	1000									1000	1000	1000
	1000	1000	1000									1000	1000	1000									1000	1000	0.000										1000	1000	1000									1000	1000	1000
	1000	2000	1000									1000	1000	0.000									1000	1000	0.000										1000	1000	1000									1000	1000	1000
	2000	2000	1000									1000	1000	0.000									1000	1000	0.000										1000	1000	1000									1000	1000	1000
	2000	2000	1000									1000	1000	0.000									1000	1000	1000										1000	2000	1000									1000	1000	1000
	2000	2000	1000									1000	1000	0.000									1000	1000	1000										1000	1000	1000									1000	1000	1000
	2000	2000	1000									1000	1000	1000									1000	1000	1000										1000	1000	1000									1000	1000	1000
	1000	2000	1000									1000	1000	1000									1000	1000	1000										1000	1000	1000									1000	1000	1000
	1000	2000	1000									1000	1000	0.000									1000	2000	1000										1000	1000	1000									1000	1000	1000
	2000	2000	0.000									1000	1000	0.000									1000	1000	1000										1000	1000	1000									1000	1000	1000
	3000	3000	1000									1000	1000	1000									1000	2000	1000										1000	1000	1000									1000	1000	1000
	6000	6000	1000									0.000	1000	1000									1000	2000	0.000										1000	1000	1000									1000	1000	1000
	11000	9000	1000									1000	1000	1000									1000	1000	0.000										1000	1000	1000									1000	1000	1000
	14000	13000	1000			Billed nr. 78+79+80						1000	1000	1000			Billed nr. 78+79+80						1000	2000	0.000										2000	1000	1000									1000	1000	1000
	23000	19000	2000									1000	2000	0.000									1000	1000	1000			Billed nr. 78+79+80							2000	2000	1000			Billed nr. 84+85+86						1000	1000	1000
	43000	31000	2000		Membran	67000						1000	1000	0.000		Membran	13111.1						1000	2000	1000										2000	2000	1000									1000	1000	1000
	71000	49000	3000		Celle	55250						1000	2000	1000		Celle	10550						1000	1000	1000			Membran	54076.9						2000	2000	1000			Membran	104333					1000	1000	1000
	86000	58000	4000									1000	2000	0.000									1000	1000	0.000			Celle	56533.3						3000	2000	1000			Celle	44833.3					1000	1000	1000
	77000	43000	3000		Ratio	1.21267						1000	3000	1000		Ratio	1.24276						1000	1000	1000										4000	3000	1000									1000	1000	1000
	72000	31000	3000									1000	3000	0.000									1000	2000	1000			Ratio	0.956549						7000	4000	1000			Ratio	2.32714					1000	1000	1000
	78000	27000	3000									1000	6000	0.000									1000	2000	1000										10000	6000	1000									1000	1000	1000
	86000	22000	4000									1000	6000	0.000									1000	2000	1000										16000	8000	2000									1000	1000	1000
	91000	19000	4000									3000	14000	1000									3000	3000	1000										24000	12000	2000									1000	1000	1000
	92000	19000	4000									5000	28000	1000									5000	4000	1000										36000	16000	2000									1000	1000	1000
	84000	17000	4000									11000	47000	1000									6000	6000	1000										57000	26000	3000									1000	1000	1000
	65000	17000	3000									16000	45000	2000									14000	15000	1000										75000	34000	3000									1000	2000	1000
	45000	15000	2000									16000	35000	2000									26000	26000	2000										91000	44000	4000									2000	2000	1000
	31000	15000	2000									17000	20000	2000									48000	35000	3000										107000	52000	4000									4000	5000	1000
	27000	15000	2000									17000	20000	2000									54000	33000	3000										126000	60000	6000									8000	11000	1000
	27000	17000	2000									14000	16000	1000									61000	30000	3000										147000	58000	7000									10000	15000	1000
	30000	18000	2000									12000	14000	2000									58000	29000	3000										131000	44000	6000									19000	30000	2000
	36000	19000	2000									10000	12000	2000									60000	27000	3000										111000	32000	6000									43000	69000	3000
	44000	19000	2000									10000	12000	2000									68000	23000	3000										94000	27000	6000									57000	86000	4000
	58000	16000	3000									9000	13000	2000									80000	22000	5000										79000	24000	6000									52000	66000	4000
	66000	18000	3000									10000	13000	2000									78000	22000	3000										63000	21000	7000									51000	50000	3000
	69000	20000	3000									10000	12000	2000									82000	20000	5000										56000	20000	7000									48000	44000	4000
	66000	18000	3000									10000	12000	2000									68000	17000	3000										49000	19000	8000									46000	34000	3000
	58000	20000	3000									8000	12000	1000									68000	17000	3000										40000	20000	8000									41000	34000	3000
	50000	21000	3000									7000	12000	1000									52000	15000	4000										35000	19000	9000									40000	31000	3000
	42000	19000	2000									7000	10000	1000									43000	13000	3000										34000	17000	9000									38000	33000	3000
	38000	21000	2000									7000	11000	1000									49000	12000	4000										34000	17000	10000									40000	34000	4000
	37000	20000	2000									10000	12000	1000									43000	12000	3000										35000	20000	10000									40000	34000	4000
	32000	19000	2000									10000	12000	1000									52000	13000	4000										37000	18000	11000									38000	34000	3000
	29000	19000	2000									12000	12000	1000									58000	12000	4000										38000	18000	11000									36000	29000	3000
	27000	20000	2000									13000	13000	1000									58000	12000	4000										38000	18000	11000									29000	26000	3000
	26000	21000	2000									13000	13000	2000									52000	13000	4000																					22000	23000	2000
	26000	21000	2000									13000	11000	2000									51000	13000	3000																					21000	19000	2000
	26000	22000	2000									13000	12000	1000									51000	13000	3000																					18000	20000	2000
	30000	22000	3000									13000	15000	1000									56000	13000	3000																					18000	20000	2000
	32000	19000	4000									13000	19000	1000									69000	14000	3000																					19000	21000	2000
												13000	19000	1000									78000	15000	3000																					24000	21000	2000
																																														28000	23000	2000
																																														33000	26000	2000
[truncated: 14 more columns]

## Sheet: 2n K4G
	0.000	0.000	0.000								0.000	0.000	0.000					1000	0.000	0.000						0.000	0.000	0.000						0	0	0								1	2	0
	0.000	0.000	0.000								0.000	0.000	0.000					1000	0.000	0.000						0.000	0.000	0.000						0	0	0								1	2	0
	0.000	0.000	0.000								0.000	0.000	0.000					0.000	0.000	0.000						1000	0.000	0.000						0	0	0								1	1	0
	0.000	0.000	0.000								0.000	0.000	0.000					1000	0.000	0.000						0.000	0.000	0.000						1	0	0								2	2	0
	0.000	1000	0.000								0.000	0.000	0.000					1000	0.000	0.000						0.000	0.000	0.000						1	0	0								2	2	0
	0.000	0.000	0.000								0.000	0.000	0.000					0.000	0.000	0.000						0.000	0.000	0.000						1	1	0								3	3	0
	0.000	0.000	0.000								0.000	0.000	0.000					0.000	0.000	0.000						0.000	0.000	0.000						0	0	0								5	3	0
	0.000	0.000	0.000								0.000	0.000	0.000					0.000	0.000	0.000						1000	0.000	0.000						1	1	0								5	3	0
	0.000	0.000	0.000								0.000	0.000	0.000					1000	0.000	0.000						1000	0.000	0.000						1	1	0								12	6	0
	0.000	0.000	0.000								0.000	0.000	0.000					1000	0.000	0.000						1000	0.000	0.000						2	1	0								17	8	2
	0.000	0.000	0.000								0.000	0.000	0.000					1000	0.000	0.000						1000	0.000	0.000						4	2	0								30	13	2
	0.000	0.000	0.000								0.000	0.000	0.000					1000	0.000	0.000						1000	0.000	0.000						8	4	0								43	18	2
	0.000	0.000	0.000								0.000	0.000	0.000					1000	0.000	0.000						1000	0.000	0.000						18	7	1								73	30	3
	0.000	0.000	0.000								0.000	0.000	0.000					1000	0.000	0.000			Billed nr. 92+93+94			2000	1000	0.000						38	15	1								83	32	4
	0.000	0.000	0.000								0.000	0.000	0.000					1000	0.000	0.000						2000	1000	0.000		Billed nr. 92+93+94				74	25	2		FOTO 5625+26+27						98	29	4		FOTO 5625+26+27
	0.000	0.000	0.000								0.000	0.000	0.000					1000	0.000	0.000						3000	1000	0.000						113	36	4								97	28	4
	4000	0.000	0.000								0.000	0.000	0.000					1000	0.000	0.000						5000	2000	0.000						121	36	4								95	23	5		Membran	82.5714
1	4000	1000	0.000								0.000	0.000	0.000		Membran	169143		2000	0.000	0.000			Membran	104000		11000	4000	0.000			Membran	234818		106	30	3		Membran	89.4286					89	21	4		Celle	80.7
2	9000	3000	0.000		Membran	66111.1					0.000	0.000	0.000		Celle	131000		2000	0.000	0.000			Celle	168320		14000	4000	0.000			Celle	171227		93	26	3		Celle	53.3333					72	17	3
3	14000	6000	0.000		Celle	93000					0.000	0.000	0.000					3000	1000	0.000						26000	7000	1000						81	21	3								62	16	3		Ratio	1.02319
4	29000	13000	1000								0.000	0.000	0.000		Ratio	1.29117		5000	2000	0.000			Ratio	0.617871		57000	12000	2000			Ratio	1.37138		69	18	3		Ratio	1.67679					62	15	3
5	49000	27000	2000		Ratio	0.710872					0.000	0.000	0.000					5000	2000	0.000						111000	18000	3000						58	16	3								62	15	3
6	73000	39000	2000								0.000	0.000	0.000					10000	4000	0.000						161000	18000	5000						49	15	3								64	14	3
7	73000	41000	2000								0.000	0.000	0.000					22000	9000	1000						163000	19000	6000						44	14	2								68	13	3
8	73000	41000	2000								0.000	0.000	0.000					55000	18000	2000						205000	18000	7000						41	14	2								70	12	3
9	64000	42000	2000								0.000	0.000	0.000					55000	18000	2000						222000	16000	8000						42	14	2								71	11	3
10	73000	37000	2000								0.000	0.000	0.000					102000	26000	3000						213000	19000	9000						42	14	2								73	11	3
11	78000	29000	2000								0.000	0.000	0.000					121000	22000	4000						213000	19000	9000						44	15	2								81	11	5
12	83000	27000	3000								0.000	0.000	0.000					121000	22000	4000						192000	21000	9000						50	17	3								81	11	5
13	88000	25000	3000								0.000	0.000	0.000					120000	19000	5000						176000	28000	7000						57	17	3								85	12	5
14	83000	27000	3000								0.000	0.000	0.000					119000	19000	5000						203000	44000	7000						66	19	3								86	13	4
15	78000	27000	2000								0.000	0.000	0.000					119000	19000	5000						245000	53000	9000						72	20	3								86	16	5
16	78000	29000	2000								3000	0.000	0.000					124000	17000	7000						245000	53000	9000						76	19	3								84	19	5
17	68000	29000	2000								3000	1000	0.000					116000	19000	8000						255000	38000	9000						71	17	3								83	19	5
18	68000	29000	2000								7000	1000	0.000					103000	16000	9000						255000	28000	9000						57	15	3								77	19	4
19	73000	25000	2000								10000	2000	0.000					103000	16000	9000						255000	27000	10000						44	13	2								84	18	5
20	88000	24000	3000								21000	3000	1000					103000	15000	11000						255000	28000	9000						38	12	2								85	17	5
21	103000	25000	3000								42000	5000	1000					107000	13000	13000						255000	33000	9000						40	13	2								100	14	5
22	128000	25000	4000								85000	9000	3000					107000	13000	13000						221000	35000	8000																112	13	6
23	118000	27000	4000								156000	14000	6000					131000	11000	14000						218000	26000	8000																119	12	6
24	113000	27000	4000								195000	17000	7000					179000	12000	17000						219000	22000	8000																106	13	5
25	88000	29000	3000								184000	16000	7000					209000	11000	18000						224000	24000	8000																84	14	5
26	83000	32000	3000								181000	14000	7000					209000	11000	18000						181000	20000	7000																84	14	5
27	88000	34000	3000								199000	12000	7000					211000	12000	18000						142000	21000	5000																69	14	4
28	98000	34000	3000								184000	10000	7000					202000	13000	16000						123000	22000	4000																65	14	3
29	103000	32000	3000								195000	10000	7000					202000	13000	16000						123000	22000	4000																69	16	3
30	103000	32000	3000								195000	10000	7000					218000	13000	18000						116000	23000	4000																75	20	3
31	103000	29000	3000								163000	11000	6000					239000	13000	19000						132000	26000	4000																87	20	4
32	108000	27000	3000								149000	10000	6000					221000	12000	18000						145000	27000	5000																87	20	4
											145000	10000	6000					221000	12000	18000						192000	22000	6000
											131000	8000	5000					181000	11000	16000						211000	21000	7000
											149000	8000	6000					165000	10000	14000						230000	19000	7000
											156000	9000	6000					165000	10000	14000						223000	17000	7000
											138000	10000	5000					182000	11000	13000						189000	16000	6000
											113000	10000	5000					191000	11000	13000						170000	16000	5000
											103000	10000	4000					200000	10000	13000						117000	14000	4000
											99000	10000	4000													102000	14000	3000
											106000	11000	4000													117000	15000	4000
											106000	12000	4000													117000	16000	4000
											99000	10000	4000
											88000	10000	4000
											92000	10000	4000

## Sheet: 2n K4E
	0	0	0									1	0	0									1	0	0									0	0	0										0	0	0
	1	0	0									0	0	0									1	0	0									0	0	0										0	0	0
	0	0	0									1	0	0									1	0	0									0	0	0										0	0	0
	0	0	0									1	0	0									1	1	0									0	0	0										0	0	0
	0	0	0									1	0	0									1	1	0									0	0	0										0	0	0
	0	0	0									1	0	0									1	1	0									0	0	0										0	0	0
	1	0	0									1	0	0									2	2	0									1	0	0										0	0	0
	1	0	0									1	0	0									3	3	0									0	0	0										0	0	0
	1	1	0									1	0	0									4	5	0									1	0	0										0	0	0
	1	1	0									1	0	0									8	10	0									0	0	0										0	0	0
	1	1	0									1	0	0									14	18	0									1	0	0										0	0	0
	1	2	0									1	0	0									27	33	1									1	1	0										0	0	0
	2	3	0									1	0	0									49	56	2									2	1	0										1	0	0
	4	5	0									2	1	0									86	72	4									3	3	0										1	0	0
	12	10	0									2	1	0									134	70	5									7	6	0										1	0	0
	23	16	1									4	2	0									182	52	7									26	18	2										2	1	0
	57	27	3		Membran	101.667						8	6	0		Membran	67.2222						209	36	8		Membran	113.875						26	18	2		Membran	83							3	2	0
	84	32	4		Celle	90.9231						12	9	0		Celle	141.391						210	28	8		Celle	168.6						62	39	3		Celle	36.2							4	3	0
	112	37	5									21	15	1									186	21	7									83	45	5										5	4	0
	112	37	5		Ratio	1.11816						41	25	1		Ratio	0.475434						145	17	6		Ratio	0.675415						97	45	5		Ratio	2.29282							9	5	0
	127	36	5									46	25	1									113	15	5									97	40	5										12	7	0
	125	32	5									61	26	2			Foto 95+96+97						98	14	4		Foto nr. 98+99+70							96	34	5		Foto nr. 98+99+70								19	11	1
	141	27	5				Foto 95+96+97					67	27	2									101	13	4									88	34	5										25	14	1
	134	22	5									80	26	3									112	14	5									73	28	3										36	18	1
	123	19	5									94	21	3									137	14	5									68	26	3										42	19	1
	109	17	4									97	18	4									166	15	6									67	25	3										46	21	1
	99	15	4									98	13	4									191	15	7									61	18	3										52	21	2
	91	12	4									97	13	4									210	15	8									48	16	3										67	28	2
	91	12	4									100	13	4									215	15	8									48	16	3										77	33	2
	83	11	4									88	12	4									216	15	8									36	16	2										92	33	3
	74	12	2									86	11	4									214	17	8									33	17	2										96	26	3
	79	11	2									86	13	4									215	18	8									34	18	2										108	20	3
	88	11	4									88	14	4																				34	19	2										119	16	5
	93	13	3									87	13	4																				33	20	2										125	16	5
	85	14	4									94	12	4																				31	18	2										133	14	5
	83	14	4									104	12	5																				28	14	2										165	14	6
	84	13	4									104	12	5																				27	12	2										173	14	6
												115	13	6																				26	10	2										188	15	6
												137	14	6																				27	8	2										158	14	5
												155	13	7																				24	8	2										142	15	4
												181	11	8																				24	8	2										129	15	4
												181	11	8																				24	8	2										142	17	4
												195	13	7																				26	7	2
												207	12	7																				25	7	2
												229	12	9
												208	10	8
												194	11	7
												204	12	7
												163	13	6
												149	15	6
[truncated: 27 more columns]

## Sheet: 2n Phi4G
	1	10	0								0	0	0								1	7	0										0	0	0									1	0	0
	1	11	0								0	0	0								1	7	0										0	0	0									1	0	0
	1	15	0								0	0	0								0	7	0										0	0	0									1	0	0
	1	12	0								0	0	0								1	6	0										0	0	0									1	0	0
	1	11	0								0	0	0								1	6	0										0	0	0									1	0	0
	1	10	0								0	0	0								1	6	0										0	0	0									1	1	0
	1	11	1								0	0	0								1	6	0										0	1	0									1	0	0
	1	12	1								0	0	0								1	5	0										0	0	0									2	0	0
	1	12	1								0	0	0								1	5	0										0	1	0									2	1	0
	1	11	1								0	0	0								1	7	0										1	1	0									2	1	0
	1	11	1								0	0	0								1	7	0										1	1	0									2	1	0
	1	12	1								0	0	0								2	6	0										2	1	0									2	1	0
	1	11	1								0	0	0								4	11	0										5	3	0									2	1	0
	1	11	1								0	0	0								10	21	0										9	5	0									3	1	0
	2	9	1								0	1	0								22	33	1										20	10	1									3	1	0
	3	10	1		Foto4713+14+15						0	1	0		Foto4713+14+15						40	38	1										42	19	1									3	1	0
	6	11	1								1	2	0								54	38	2		Membran	59.0909							63	28	2		Membran	68.75						3	1	0		Membran	110.778
	14	14	1		Membran	80.8889					2	4	0		Membran	34.625					73	34	2		Celle	60.6207							71	33	2		Celle	79.4375						4	1	0		Celle	84.1429
	14	14	1		Celle	70.4762					6	11	0		Celle	44.3333					82	33	3										76	30	2									4	2	0
	22	19	2								18	33	2								94	32	3										77	29	2									4	2	0
	34	21	2								32	44	1								121	28	5		Ratio	0.974765							72	29	2		Ratio	0.86546						6	2	0		Ratio	1.31654
	42	23	2		Ratio	1.14775					39	40	1		Ratio	0.781015					148	25	6										72	27	2									7	3	0
	47	27	2								38	30	2								157	24	6		Foto 16+17+18								77	22	3		Foto 20+21+22							8	3	0
	60	37	3								34	25	2								144	24	6										80	19	4									9	4	0		Foto 20+21+22
	72	45	3								34	25	2								124	20	5										77	15	3									13	7	0
	83	50	4								37	30	2								107	17	4										76	13	3									18	9	1
	94	47	4								45	26	2								93	17	3										76	13	3									25	12	1
	94	34	5								46	24	2								83	15	3										79	12	3									49	25	2
	110	22	4								46	21	2								75	14	2										80	11	4									69	35	2
	126	20	5								43	20	2								63	14	2										80	11	4									93	55	4
	135	19	5								44	19	2								54	15	2										79	12	3									109	63	3
	144	19	6								47	19	2								50	15	2										72	12	3									117	61	4
	131	19	5								45	18	1								48	15	2										71	13	3									137	54	5
	118	19	5								44	17	2								47	15	1										75	12	3									141	45	5
	115	18	5								39	17	2								38	17	1										84	11	4									140	36	5
	111	18	4								39	17	2								35	17	1										89	12	4									142	21	5
	111	18	4																		30	17	1										90	12	4									131	19	5
	108	19	4																		27	18	1										86	11	4									131	19	5
	101	22	4																		26	19	1																					125	17	5
	90	25	4																		29	17	1																					123	16	5
	83	21	4																		30	16	1																					109	14	4
	77	21	3																		30	15	1																					92	13	4
	60	20	3																		29	13	1																					86	14	4
	51	20	3																		30	12	1																					85	14	4
	44	19	2																		30	11	1																					66	15	3
	44	19	2																		34	12	1																					63	15	3
	42	22	2																		41	11	1																					63	14	3
	41	22	2																		54	11	2																					63	15	3
	34	18	2																		71	12	2																					61	13	3
	31	17	2																		84	13	3																					54	11	3
	29	14	2																		95	12	4																					52	10	3
	29	13	2																																									52	10	3
	30	13	2																																									56	11	3
	35	13	2																																									68	12	3
																																												75	13	3
																																												70	12	3

[truncated: 7 more sheets: 2n 3GAG, Ark1, 3n WT, 3n K4G, 3n K4E, 3n Phi4G, 3n 3GAG]
